# Supplementary material for: Deep Learning-Enhanced Raman Microspectroscopy Enables Rapid Microbial Classification and Captures Phylogenetic Relationships
Source: Microorganisms. 2026 Jun 11;14(6):1311. doi: 10.3390/microorganisms14061311 (PMC13303631; doi:10.3390/microorganisms14061311)
Supplement: Supplementary file 1 [file microorganisms-14-01311-s001.zip]

Archive with 1 entries (1 files):
- microorganisms-4295711-supplementary (1).pdf
